# Supplementary material for: Reactive Cellu-mers—A Novel Approach to Improved Cellulose/Polymer Composites
Source: Polymers (Basel). 2022 Apr 20;14(9):1670. doi: 10.3390/polym14091670 (PMC9103100; doi:10.3390/polym14091670)
Supplement: Supplementary file 1 [file polymers-14-01670-s001.zip]

Archive with 1 entries (1 files):
- polymers-1690664-supplementary.pdf
